# Supplementary material for: An Analysis of the Intestinal Microbiome Combined with Metabolomics to Explore the Mechanism of How Jasmine Tea Improves Depression in CUMS-Treated Rats
Source: Foods. 2024 Aug 22;13(16):2636. doi: 10.3390/foods13162636 (PMC11353544; doi:10.3390/foods13162636)
Supplement: Supplementary file 1 [file foods-13-02636-s001.zip]

Archive with 1 entries (1 files):
- foods-3089781-supplementary.pdf
